# Supplementary material for: Amplicon Sequencing Analysis of Submerged Plant Microbiome Diversity and Screening for ACC Deaminase Production by Microbes
Source: Int J Mol Sci. 2024 Dec 12;25(24):13330. doi: 10.3390/ijms252413330 (PMC11727893; doi:10.3390/ijms252413330)
Supplement: Supplementary file 1 [file ijms-25-13330-s001.zip]

Archive with 5 entries (5 files):
- Figure S1 Phyllogenetic tree.png
- Table S1 Endophyte microbe isolation.xlsx
- Table S2 ACC deaminase positive.xlsx
- Table S3 Metagenome sample Information.xlsx
- Table S4 Statistical data for metagenome analysis.xlsx
