# Supplementary material for: Amplicon Sequencing Analysis of Submerged Plant Microbiome Diversity and Screening for ACC Deaminase Production by Microbes
Source: Int J Mol Sci. 2024 Dec 12;25(24):13330. doi: 10.3390/ijms252413330 (PMC11727893; doi:10.3390/ijms252413330)
Supplement: Supplementary file 1 [file ijms-25-13330-s001.zip › Table S1 Endophyte microbe isolation.xlsx]

## Sheet: Sheet2
Microbial Identification Code	Sequence Information	Microbe Identified (Genus name + species name)	Location GPS
A1	Table S1	Bacillus cereus	33°30'31.8"N 86°48'38.9"W
A10	Table S1	Bacillus sp.	33°30'31.8"N 86°48'38.9"W
A11	Table S1	Bacillus cereus	33°30'31.8"N 86°48'38.9"W
A12	Table S1	Bacillus sp.	33°30'31.8"N 86°48'38.9"W
A2	Table S1	Bacillus proteolyticus	33°30'31.8"N 86°48'38.9"W
A3	Table S1	Bacillus megaterium	33°30'31.8"N 86°48'38.9"W
A4	Table S1	Bacillus aryabhattai	33°30'31.8"N 86°48'38.9"W
A5	Table S1	N/A	33°30'31.8"N 86°48'38.9"W
A6	Table S1	Bacillus cereus	33°30'31.8"N 86°48'38.9"W
A7	Table S1	Bacillus sp.	33°30'31.8"N 86°48'38.9"W
A8	Table S1	Bacilllus megaterium	33°30'31.8"N 86°48'38.9"W
A9	Table S1	Bacillus tropicus	33°30'31.8"N 86°48'38.9"W
B1	Table S1	Bacillus toyonensis	33°26'16.5"N 86°48'14.4"W
B10	Table S1	Bacillus thuringiensis	33°26'16.5"N 86°48'14.4"W
B11	Table S1	Bacillus toyonensis	33°26'16.5"N 86°48'14.4"W
B12	Table S1	Bacillus anthracis	33°26'16.5"N 86°48'14.4"W
B2	Table S1	Lysinibacillus xylanilyticus	33°26'16.5"N 86°48'14.4"W
B3	Table S1	Priestia megaterium	33°26'16.5"N 86°48'14.4"W
B4	Table S1	Bacillus anthracis	33°26'16.5"N 86°48'14.4"W
B5	Table S1	Pseudomonas simiae	33°26'16.5"N 86°48'14.4"W
B6	Table S1	Uncultured bacterium	33°26'16.5"N 86°48'14.4"W
B7	Table S1	Bacillus thuringiensis	33°26'16.5"N 86°48'14.4"W
B8	Table S1	Uncultured bacterium	33°26'16.5"N 86°48'14.4"W
B9	Table S1	Uncultured bacterium	33°26'16.5"N 86°48'14.4"W
C1	Table S1	Bacillus sp. (in: firmicutes	33°30'30.7"N 86°48'41.7"W
C2	Table S1	Priestia koreensis	33°30'30.7"N 86°48'41.7"W
C3	Table S1	Bacillus alcalophilus	33°30'30.7"N 86°48'41.7"W
C4	Table S1	Variovorax paradoxus	33°30'30.7"N 86°48'41.7"W
C5	Table S1	Variovorax paradoxus	33°30'30.7"N 86°48'41.7"W
C6	Table S1	Variovorax paradoxus	33°30'30.7"N 86°48'41.7"W
D1	Table S1	Pseudomonas cremoris partial 16S rRNA gene, isolate Y40	33°25'55.0"N 86°52'50.4"W
D2	Table S1	Janthinobacterium sp. B14 16S ribosomal RNA gene, partial sequence	33°25'55.0"N 86°52'50.4"W
D3	Table S1	Janthinobacterium sp. Isl gene for 16S ribosomal RNA,	33°25'55.0"N 86°52'50.4"W
D4	Table S1	Alcaligenes sp. STC1 gene for 16S rRNA, partial sequence	33°25'55.0"N 86°52'50.4"W
D5	Table S1	Pseudomonas sp. strain ZB36 16S ribosomal RNA gene, partial sequence	33°25'55.0"N 86°52'50.4"W
D6	Table S1	Bacillus sp. strain LR28 16S ribosomal RNA gene, partial sequence	33°25'55.0"N 86°52'50.4"W
D7	Table S1	Chryseobacterium sp. TB4-8-II 16S ribosomal RNA gene, partial sequence	33°25'55.0"N 86°52'50.4"W
D8	Table S1	Flavobacterium sp. WB 4.3-34 partial 16S rRNA gene, strain WB 4.3-34	33°25'55.0"N 86°52'50.4"W
D9	Table S1	Pseudomonas sp. strain MZ3 16S ribosomal RNA gene, partial sequence	33°25'55.0"N 86°52'50.4"W
E11	Table S1	Pseudomonas fluorescens strain P2W	33°30'37.7"N 86°48'30.4"W
E16	Table S1	Erwinia persicina strain B-18	33°30'37.7"N 86°48'30.4"W
E20	Table S1	Acinetobacter sp. LCR84	33°30'37.7"N 86°48'30.4"W
E21	Table S1	Pseudomonas sp. GF-R2A-22	33°30'37.7"N 86°48'30.4"W
E22	Table S1	Pseudomonas fluorescens strain V7	33°30'37.7"N 86°48'30.4"W
E23	Table S1	Pseudomonas cedrina subsp. cedrina strain S9-15	33°30'37.7"N 86°48'30.4"W
E24	Table S1	Acinetobacter sp. Yangling I14	33°30'37.7"N 86°48'30.4"W
E25	Table S1	Uncultured bacterium	33°30'37.7"N 86°48'30.4"W
E26	Table S1	Pseudomonas fluorescens strain NK1	33°30'37.7"N 86°48'30.4"W
E27	Table S1	Pseudomonas sp. strain EGI 63006	33°30'37.7"N 86°48'30.4"W
E28	Table S1	Pseudomonas moraviensis strain A2R	33°30'37.7"N 86°48'30.4"W
E29	Table S1	Pseudomonas synxantha strain D15	33°30'37.7"N 86°48'30.4"W
F1	Table S1	Acinetobacter beijerinckii	34°27'03.7"N 85°20'00.3"W
F10	Table S1	Pseudomonas rhodesiae	34°27'03.7"N 85°20'00.3"W
F11	Table S1	Pseudomonas extremaustralis	34°27'03.7"N 85°20'00.3"W
F12	Table S1	Pseudomonas extremaustralis	34°27'03.7"N 85°20'00.3"W
F13	Table S1		34°27'03.7"N 85°20'00.3"W
F2	Table S1	Acinetobacter haemolyticus	34°27'03.7"N 85°20'00.3"W
F3	Table S1	N/A	34°27'03.7"N 85°20'00.3"W
F4	Table S1	Pseudomonas marginalis	34°27'03.7"N 85°20'00.3"W
F5	Table S1	Acinetobacter beijerinckii	34°27'03.7"N 85°20'00.3"W
F6	Table S1	Acinetobacter beijerinckii	34°27'03.7"N 85°20'00.3"W
F7	Table S1	Priestia megaterium	34°27'03.7"N 85°20'00.3"W
F8	Table S1	Acinetobacter beijerinckii	34°27'03.7"N 85°20'00.3"W
F9	Table S1	Pantoea sp.	34°27'03.7"N 85°20'00.3"W
H1	Table S1	Flavobacterium tructae.	33°30'35.8"N 86°48'31.0"W
H10	Table S1	Pseudomonas azotoformans	33°30'35.8"N 86°48'31.0"W
H11	Table S1	pseudomonas poae	33°30'35.8"N 86°48'31.0"W
H12	Table S1	bacillus cereus	33°30'35.8"N 86°48'31.0"W
H2	Table S1	Bacillus megatherium	33°30'35.8"N 86°48'31.0"W
H3	Table S1	Bacillus megatherium	33°30'35.8"N 86°48'31.0"W
H4	Table S1	Uncultured Bacterium	33°30'35.8"N 86°48'31.0"W
H5	Table S1	Acidobacterium	33°30'35.8"N 86°48'31.0"W
H6	Table S1	pseudomonas sp	33°30'35.8"N 86°48'31.0"W
H7	Table S1	Pseudomonas sp. strain COW5	33°30'35.8"N 86°48'31.0"W
H8	Table S1	bacterium strain AGE_YJ_E04	33°30'35.8"N 86°48'31.0"W
H9	Table S1	Pseudomonas sp. strain EDZ2	33°30'35.8"N 86°48'31.0"W
G1	Table S1	Janthinobacterium sp.	33°25'51.6"N 86°52'50.8"W
G10	Table S1	Sphingomonas sp	33°25'51.6"N 86°52'50.8"W
G11	Table S1	Paraburkholderia sp	33°25'51.6"N 86°52'50.8"W
G12	Table S1	N/A	33°25'51.6"N 86°52'50.8"W
G2	Table S1	Priestia aryabhattai strain EAF36	33°25'51.6"N 86°52'50.8"W
G3	Table S1	Bacillus megaterium	33°25'51.6"N 86°52'50.8"W
G4	Table S1	Bacillus sp. (in: Bacteria) strain TA2-101	33°25'51.6"N 86°52'50.8"W
G5	Table S1	Pseudomonas veronii	33°25'51.6"N 86°52'50.8"W
G6	Table S1	N/A	33°25'51.6"N 86°52'50.8"W
G7	Table S1	Burkholderia sp	33°25'51.6"N 86°52'50.8"W
G8	Table S1	Acinetobacter sp	33°25'51.6"N 86°52'50.8"W
G9	Table S1	Halomonas saccharevitans	33°25'51.6"N 86°52'50.8"W
I1	Table S1	Agrobacterium cavarae	33°27'27.9"N 86°53'55.1"W
I10	Table S1	Pseudomonas sp. strain A1	33°27'27.9"N 86°53'55.1"W
I11	Table S1	Pseudomonas koreensis strain EMP1.2	33°27'27.9"N 86°53'55.1"W
I12	Table S1	Pseudomonas amygdali pv. tabaci str. ATCC	33°27'27.9"N 86°53'55.1"W
I13	Table S1	Bacterium strain AGE_YJ_E27	33°27'27.9"N 86°53'55.1"W
I14	Table S1	Uncultured soil bacterium clone GO0VNXF07H8F8P	33°27'27.9"N 86°53'55.1"W
I2	Table S1	Sphingomonas pituitosa	33°27'27.9"N 86°53'55.1"W
I3	Table S1	Agrobacterium cavarae	33°27'27.9"N 86°53'55.1"W
I4	Table S1	Pseudomonas savastanoi	33°27'27.9"N 86°53'55.1"W
I5	Table S1	Dungella zooloeoides strain HZD-1	33°27'27.9"N 86°53'55.1"W
I6	Table S1	Pseudomonas punonensis strain LR 2-9	33°27'27.9"N 86°53'55.1"W
I7	Table S1	Lysinibacillus cavernae strain CAU 1677	33°27'27.9"N 86°53'55.1"W
I8	Table S1	N/A	33°27'27.9"N 86°53'55.1"W
I9	Table S1	Sphingomonas sp. WC7_6	33°27'27.9"N 86°53'55.1"W
J1	Table S1	Pseudomonas koreensis strain J8A4SARS	33°19'43.4"N 86°45'17.1"W
J2	Table S1	Pseudomonas fluorescens strain G7	33°19'43.4"N 86°45'17.1"W
J3	Table S1	Agrobacterium tumefaciens strain IISRGAB 24	33°19'43.4"N 86°45'17.1"W
J4	Table S1	Pseudomonas fluorescens strain LBUM570	33°19'43.4"N 86°45'17.1"W
J5	Table S1	Pseudomonas syringae strain KW4B	33°19'43.4"N 86°45'17.1"W
J6	Table S1	Pseudomonas syringae strain KW4B	33°19'43.4"N 86°45'17.1"W
K1	Table S1	Pseudomonas fluorescens	33°29'06.5"N 86°42'51.5"W
K10	Table S1	Janthinobacterium lividum	33°29'06.5"N 86°42'51.5"W
K11	Table S1	Pseudomonas rustica	33°29'06.5"N 86°42'51.5"W
K2	Table S1	Pseudomonas (strain not identified)	33°29'06.5"N 86°42'51.5"W
K3	Table S1	Flavobacterium branchiicola	33°29'06.5"N 86°42'51.5"W
K4	Table S1	Pseudomonas chlororaphis	33°29'06.5"N 86°42'51.5"W
K5	Table S1	Janthinobacterium (strain not identified)	33°29'06.5"N 86°42'51.5"W
K6	Table S1	Enterobacteriaceae (strain not identified)	33°29'06.5"N 86°42'51.5"W
K7	Table S1	Pseudomonas helmanticensis	33°29'06.5"N 86°42'51.5"W
K8	Table S1	Pseudomonas koreensis	33°29'06.5"N 86°42'51.5"W
K9	Table S1	Pseudomonas umsongensis	33°29'06.5"N 86°42'51.5"W
L1	Table S1	Bacillus safensis strain IIIVE-5 16S ribosomal RNA gene, partial sequence	33°34'19.0"N 86°43'31.8"W
L10	Table S1	Pseudomonas marginalis pv. marginalis strain 1 16S ribosomal RNA gene, partial sequence	33°34'19.0"N 86°43'31.8"W
L11	Table S1	Bacillus safensis Chi 9 gene for 16S ribosomal RNA, partial sequence	33°34'19.0"N 86°43'31.8"W
L12	Table S1	Bacillus pumilus strain Pa1 16S ribosomal RNA gene, partial sequence	33°34'19.0"N 86°43'31.8"W
L13	Table S1	Pseudomonas rhodesiae strain NL2019 chromosome, complete genome	33°34'19.0"N 86°43'31.8"W
L14	Table S1	Pseudomonas marginalis strain 4G909 16S ribosomal RNA gene, partial sequence	33°34'19.0"N 86°43'31.8"W
L15	Table S1	Pseudomonas monsensis strain H16 16S ribosomal RNA gene, partial sequence	33°34'19.0"N 86°43'31.8"W
L16	Table S1	Rahnella aceris strain FGX2 16S ribosomal RNA gene, partial sequence	33°34'19.0"N 86°43'31.8"W
L17	Table S1	Pseudomonas trivialis strain HAINUPs06 16S ribosomal RNA gene, partial sequence	33°34'19.0"N 86°43'31.8"W
L18	Table S1	Pseudomonas fluorescens strain G100814 16S ribosomal RNA gene, partial sequence	33°34'19.0"N 86°43'31.8"W
L3	Table S1	Bacillus safensis Chi 9 gene for 16S ribosomal RNA, partial sequence	33°34'19.0"N 86°43'31.8"W
L4	Table S1	Pseudomonas cichorii strain ZSXF05 16S ribosomal RNA gene, partial sequence	33°34'19.0"N 86°43'31.8"W
L6	Table S1	Pseudomonas marginalis strain 4G909 16S ribosomal RNA gene, partial sequence	33°34'19.0"N 86°43'31.8"W
L7	Table S1	Pseudomonas fluorescens strain JD05 16S ribosomal RNA gene, partial sequence	33°34'19.0"N 86°43'31.8"W
L8	Table S1	Enterobacter ludwigii strain CCMA 1690 16S ribosomal RNA gene, partial seq	33°34'19.0"N 86°43'31.8"W
L9	Table S1	Pseudomonas alloputida strain HBU72513 16S ribosomal RNA gene, partial sequence	33°34'19.0"N 86°43'31.8"W
M1	Table S1	Aeromonas hydrophila	33°30'34.4"N 86°48'35.6"W
M10	Table S1	Pseudomonas sp.	33°30'34.4"N 86°48'35.6"W
M11	Table S1	Pseudomonas grimontii	33°30'34.4"N 86°48'35.6"W
M12	Table S1	Pseudomonas sp.	33°30'34.4"N 86°48'35.6"W
M13	Table S1	Pseudomonas rhodesiae	33°30'34.4"N 86°48'35.6"W
M14	Table S1	Lysinibacillus sp.	33°30'34.4"N 86°48'35.6"W
M2	Table S1	Aeromonas media	33°30'34.4"N 86°48'35.6"W
M3	Table S1	Pseudomonas sp.	33°30'34.4"N 86°48'35.6"W
M5	Table S1	Pseudomonas cremoris	33°30'34.4"N 86°48'35.6"W
M6	Table S1	Peudomonas gessardii	33°30'34.4"N 86°48'35.6"W
M7	Table S1	Pseudomonas putida	33°30'34.4"N 86°48'35.6"W
M8	Table S1	Rahnella aceris	33°30'34.4"N 86°48'35.6"W
M9	Table S1	Pseudomonas marginalis	33°30'34.4"N 86°48'35.6"W
N1	Table S1	Limosilactobacillus fermentum	33°21'57.3"N 86°43'47.0"W
N11	Table S1	Pseudomonas aeruginosa	33°21'57.3"N 86°43'47.0"W
N12	Table S1	Peribacillus muralis	33°21'57.3"N 86°43'47.0"W
N13	Table S1	Bacillus sp. DQ72(2010)	33°21'57.3"N 86°43'47.0"W
N14	Table S1	Bacillus sp. (in: firmicutes),	33°21'57.3"N 86°43'47.0"W
N15	Table S1	Bacillus tropicus	33°21'57.3"N 86°43'47.0"W
N16	Table S1	Pseudomonas sp.	33°21'57.3"N 86°43'47.0"W
N2	Table S1	Pseudomonas sp.	33°21'57.3"N 86°43'47.0"W
N3	Table S1	Pseudomonas cremoris	33°21'57.3"N 86°43'47.0"W
N4	Table S1	Pseudomonas lurida	33°21'57.3"N 86°43'47.0"W
N5	Table S1	Paenibacillus sp.	33°21'57.3"N 86°43'47.0"W
N6	Table S1	Priestia megaterium	33°21'57.3"N 86°43'47.0"W
N7	Table S1	Bacillus sp. (in: firmicutes)	33°21'57.3"N 86°43'47.0"W
N8	Table S1	Bacillus sp. (in: firmicutes)	33°21'57.3"N 86°43'47.0"W
O1	Table S1	Pseudomonas fluorescens	33°34'18.0"N 86°43'25.1"W
O10	Table S1	Pseudomonas sp.	33°34'18.0"N 86°43'25.1"W
O11	Table S1	Pseudomonas cedrina	33°34'18.0"N 86°43'25.1"W
O13	Table S1	Pseudomonas sp.	33°34'18.0"N 86°43'25.1"W
O14	Table S1	"no significant similarity found"	33°34'18.0"N 86°43'25.1"W
O15	Table S1	Duganella zoogloeoides	33°34'18.0"N 86°43'25.1"W
O16	Table S1	Pseudomonas putida	33°34'18.0"N 86°43'25.1"W
O17	Table S1	Pantoea agglomerans	33°34'18.0"N 86°43'25.1"W
O2	Table S1	Pseudomonas sp.	33°34'18.0"N 86°43'25.1"W
O3	Table S1	Pseudomonas sp.	33°34'18.0"N 86°43'25.1"W
O4	Table S1	Pseudomonas azotoformans	33°34'18.0"N 86°43'25.1"W
O5	Table S1	Pseudomonas reinekei	33°34'18.0"N 86°43'25.1"W
O6	Table S1	Flavobacterium johnsoniae	33°34'18.0"N 86°43'25.1"W
O7	Table S1	Oxalobacteraceae bacterium	33°34'18.0"N 86°43'25.1"W
O8	Table S1	Pseudomonas sp.	33°34'18.0"N 86°43'25.1"W
O9	Table S1	Janthinobacterium lividum	33°34'18.0"N 86°43'25.1"W
