# Supplementary material for: Amplicon Sequencing Analysis of Submerged Plant Microbiome Diversity and Screening for ACC Deaminase Production by Microbes
Source: Int J Mol Sci. 2024 Dec 12;25(24):13330. doi: 10.3390/ijms252413330 (PMC11727893; doi:10.3390/ijms252413330)
Supplement: Supplementary file 1 [file ijms-25-13330-s001.zip › Table S2 ACC deaminase positive.xlsx]

## Sheet: Sheet1
Microbe label	GPS Location	Location Name	CFU observed at maximum Dilutions	Microbe Identified (Genus name + species name)
B1	33°30'31.8"N 86°48'38.9"W	Five Points South, Birmingham, AL 35233	2	Bacillus cereus
B10	33°30'31.8"N 86°48'38.9"W	Five Points South, Birmingham, AL 35233	3	Bacilllus megaterium
B11	33°30'31.8"N 86°48'38.9"W	Five Points South, Birmingham, AL 35233	5	Bacillus tropicus
B12	33°30'31.8"N 86°48'38.9"W	Five Points South, Birmingham, AL 35233	4	Bacillus cereus
B2	33°30'31.8"N 86°48'38.9"W	Five Points South, Birmingham, AL 35233	1	Bacillus proteolyticus
B4	33°30'31.8"N 86°48'38.9"W	Five Points South, Birmingham, AL 35233	2	Bacillus megaterium
B7	33°30'31.8"N 86°48'38.9"W	Five Points South, Birmingham, AL 35233	1	Bacillus aryabhattai
B8	33°30'31.8"N 86°48'38.9"W	Five Points South, Birmingham, AL 35233	1	Bacillus cereus
D8	33°25'52.7"N 86°52'51.6"W	Unnamed Road, Birmingham, AL 35211	2	Pseudomonas cremoris
D9	33°25'52.7"N 86°52'51.6"W	Unnamed Road, Birmingham, AL 35211	4	Janthinobacterium sp.
F1	34°27'20.2"N 85°20'17.3"W	Chattooga County School District, GA	3	Alcaligenes sp.
F10	34°27'20.2"N 85°20'17.3"W	Chattooga County School District, GA	6	Priestia megaterium
F11	34°27'20.2"N 85°20'17.3"W	Chattooga County School District, GA	3	Acinetobacter beijerinckii
F12	34°27'20.2"N 85°20'17.3"W	Chattooga County School District, GA	3	Pseudomonas rhodesiae
F13	34°27'20.2"N 85°20'17.3"W	Chattooga County School District, GA	3	Pseudomonas extremaustralis
F2	34°27'20.2"N 85°20'17.3"W	Chattooga County School District, GA	3	Chryseobacterium
F3	34°27'20.2"N 85°20'17.3"W	Chattooga County School District, GA	6	Flavobacterium
F4	34°27'20.2"N 85°20'17.3"W	Chattooga County School District, GA	2	Pseudomonas fluorescens
F5	34°27'20.2"N 85°20'17.3"W	Chattooga County School District, GA	5	Acinetobacter beijerinckii
F6	34°27'20.2"N 85°20'17.3"W	Chattooga County School District, GA	4	Acinetobacter haemolyticus
F7	34°27'20.2"N 85°20'17.3"W	Chattooga County School District, GA	1	Pseudomonas marginalis
F8	34°27'20.2"N 85°20'17.3"W	Chattooga County School District, GA	3	Acinetobacter beijerinckii
F9	34°27'20.2"N 85°20'17.3"W	Chattooga County School District, GA	1	Acinetobacter beijerinckii
H1	33°24'22.7"N 86°45'41.1"W	Cahaba Lake Alabama 35216	1	Flavobacterium tructae.
H2	33°24'22.7"N 86°45'41.1"W	Cahaba Lake Alabama 35216	2	Bacillus megatherium
H3	33°24'22.7"N 86°45'41.1"W	Cahaba Lake Alabama 35216	6	Bacillus megatherium
H5	33°24'22.7"N 86°45'41.1"W	Cahaba Lake Alabama 35216	5	Uncultured Bacterium
H6	33°24'22.7"N 86°45'41.1"W	Cahaba Lake Alabama 35216	2	Pseudomonas sp. strain COW5
H7	33°24'22.7"N 86°45'41.1"W	Cahaba Lake Alabama 35216	5	Pseudomonas azotoformans
H8	33°24'22.7"N 86°45'41.1"W	Cahaba Lake Alabama 35216	6	pseudomonas poae
I6	33°20'17.0"N 86°44'32.0"W	Shelby County, AL	2	bacillus cereus
I7	33°20'17.0"N 86°44'32.0"W	Shelby County, AL	2	Janthinobacterium sp.
L13	33°34'19.0"N 86°43'31.8"W	North Eastlake, Birmingham, AL 35206	3	Sphingomonas pituitosa
L9	33°34'19.0"N 86°43'31.8"W	North Eastlake, Birmingham, AL 35206	3	Agrobacterium cavarae
M11	33°32'43.9"N 86°46'51.2"W	East Birmingham, Birmingham, AL 35234	3	Pseudomonas savastanoi
M15	33°32'43.9"N 86°46'51.2"W	East Birmingham, Birmingham, AL 35234	3	Pseudomonas marginalis
M16	33°32'43.9"N 86°46'51.2"W	East Birmingham, Birmingham, AL 35234	3	Pseudomonas grimontii
M19	33°32'43.9"N 86°46'51.2"W	East Birmingham, Birmingham, AL 35234	2	Pseudomonas rhodesiae
M9	33°32'43.9"N 86°46'51.2"W	East Birmingham, Birmingham, AL 35234	3	Agrobacterium cavarae
O11	33°26'40.8"N 86°47'04.0"W	Vestavia Lake, Vestavia Hills, AL 35216	6	Bacillus toyonensis
O16	33°26'40.8"N 86°47'04.0"W	Vestavia Lake, Vestavia Hills, AL 35216	5	Lysinibacillus xylanilyticus
O20	33°26'40.8"N 86°47'04.0"W	Vestavia Lake, Vestavia Hills, AL 35216	6	Priestia megaterium
O21	33°26'40.8"N 86°47'04.0"W	Vestavia Lake, Vestavia Hills, AL 35216	6	Bacillus anthracis
O22	33°26'40.8"N 86°47'04.0"W	Vestavia Lake, Vestavia Hills, AL 35216	5	Pseudomonas simiae
O23	33°26'40.8"N 86°47'04.0"W	Vestavia Lake, Vestavia Hills, AL 35216	6	Bacillus thuringiensis
O24	33°26'40.8"N 86°47'04.0"W	Vestavia Lake, Vestavia Hills, AL 35216	3	Bacillus thuringiensis
O25	33°26'40.8"N 86°47'04.0"W	Vestavia Lake, Vestavia Hills, AL 35216	6	Bacillus toyonensis
O27	33°26'40.8"N 86°47'04.0"W	Vestavia Lake, Vestavia Hills, AL 35216	6	Bacillus anthracis
O28	33°26'40.8"N 86°47'04.0"W	Vestavia Lake, Vestavia Hills, AL 35216	5	Uncultured bacterium
O29	33°26'40.8"N 86°47'04.0"W	Vestavia Lake, Vestavia Hills, AL 35216	4	Uncultured bacterium
