# Supplementary material for: Amplicon Sequencing Analysis of Submerged Plant Microbiome Diversity and Screening for ACC Deaminase Production by Microbes
Source: Int J Mol Sci. 2024 Dec 12;25(24):13330. doi: 10.3390/ijms252413330 (PMC11727893; doi:10.3390/ijms252413330)
Supplement: Supplementary file 1 [file ijms-25-13330-s001.zip › Table S3 Metagenome sample Information.xlsx]

## Sheet: Sheet1
Sample code	Location Catogorical	Sample Site	Group Numeric	260/280	ng/µL
MB1	EpA3	Epiphyte A3	1	1.833	6.949
MB2	EpA3	Epiphyte A3	1	1.789	17.777
MB3	EpA3	Epiphyte A3	1	1.701	36.524
MB4	EpH3	Epiphyte H3	3	2.184	6.411
MB5	EpH3	Epiphyte H3	3	1.674	10.345
MB6	EpH3	Epiphyte H3	3	1.753	12.287
MB7	EnA3	Endophyte A3	4	1.748	2.365
MB8	EnA3	Endophyte A3	4	2.056	4.219
MB9	EnA3	Endophyte A3	4	1.966	2.857
MB10	EnH3	Endophyte H3	2	1.641	3.365
MB11	EnH3	Endophyte H3	2	1.953	6.14
MB12	EnH3	Endophyte H3	2	1.87	4.96
