# Supplementary material for: Amplicon Sequencing Analysis of Submerged Plant Microbiome Diversity and Screening for ACC Deaminase Production by Microbes
Source: Int J Mol Sci. 2024 Dec 12;25(24):13330. doi: 10.3390/ijms252413330 (PMC11727893; doi:10.3390/ijms252413330)
Supplement: Supplementary file 1 [file ijms-25-13330-s001.zip › Table S4 Statistical data for metagenome analysis.xlsx]

## Sheet: genus anova_results
Taxon	Df	Sum_Sq	Mean_Sq	F_value	Pr_F
d__Bacteria.p__Firmicutes.c__Clostridia.o__Clostridiales.f__Clostridiaceae.g__Clostridium_sensu_stricto_13	3	1343.4	447.8	879.43	2.05298107006618e-10
d__Bacteria.p__Firmicutes.c__Clostridia.o__Clostridiales.f__Clostridiaceae.g__Clostridium_sensu_stricto_13	8	4.07354	0.509193	NA	NA
d__Bacteria.p__Proteobacteria.c__Gammaproteobacteria.o__Burkholderiales.f__Comamonadaceae.g__Rhodoferax	3	702.422	234.141	2599.98	2.71105852752621e-12
d__Bacteria.p__Proteobacteria.c__Gammaproteobacteria.o__Burkholderiales.f__Comamonadaceae.g__Rhodoferax	8	0.720439	0.0900549	NA	NA
d__Bacteria.p__Proteobacteria.c__Gammaproteobacteria.o__Pseudomonadales.f__Pseudomonadaceae.g__Pseudomonas	3	83.7164	27.9055	285.241	1.80445701322217e-08
d__Bacteria.p__Proteobacteria.c__Gammaproteobacteria.o__Pseudomonadales.f__Pseudomonadaceae.g__Pseudomonas	8	0.782649	0.0978312	NA	NA
d__Bacteria.p__Bacteroidota.c__Bacteroidia.o__Flavobacteriales.f__Flavobacteriaceae.g__Flavobacterium	3	368.466	122.822	1943.86	8.66353199570787e-12
d__Bacteria.p__Bacteroidota.c__Bacteroidia.o__Flavobacteriales.f__Flavobacteriaceae.g__Flavobacterium	8	0.505477	0.0631846	NA	NA
d__Bacteria.p__Bacteroidota.c__Bacteroidia.o__Bacteroidales.f__Paludibacteraceae.g__Paludibacter	3	491.877	163.959	1026.13	1.10968456825355e-10
d__Bacteria.p__Bacteroidota.c__Bacteroidia.o__Bacteroidales.f__Paludibacteraceae.g__Paludibacter	8	1.27827	0.159783	NA	NA
[1] "ANOVA for d__Bacteria.p__Firmicutes.c__Clostridia.o__Clostridiales.f__Clostridiaceae.g__Clostridium_sensu_stricto_13"
Df Sum Sq Mean Sq F value Pr(>F)
Group 3 1343.4 447.8 879.4 2.05e-10 ***
Residuals 8 4.1 0.5
---
Signif. codes: 0 ‘***’ 0.001 ‘**’ 0.01 ‘*’ 0.05 ‘.’ 0.1 ‘ ’ 1
[1] "ANOVA for d__Bacteria.p__Proteobacteria.c__Gammaproteobacteria.o__Burkholderiales.f__Comamonadaceae.g__Rhodoferax"
Df Sum Sq Mean Sq F value Pr(>F)
Group 3 702.4 234.14 2600 2.71e-12 ***
Residuals 8 0.7 0.09
---
Signif. codes: 0 ‘***’ 0.001 ‘**’ 0.01 ‘*’ 0.05 ‘.’ 0.1 ‘ ’ 1
[1] "ANOVA for d__Bacteria.p__Proteobacteria.c__Gammaproteobacteria.o__Pseudomonadales.f__Pseudomonadaceae.g__Pseudomonas"
Df Sum Sq Mean Sq F value Pr(>F)
Group 3 83.72 27.905 285.2 1.8e-08 ***
Residuals 8 0.78 0.098
---
Signif. codes: 0 ‘***’ 0.001 ‘**’ 0.01 ‘*’ 0.05 ‘.’ 0.1 ‘ ’ 1
[1] "ANOVA for d__Bacteria.p__Bacteroidota.c__Bacteroidia.o__Flavobacteriales.f__Flavobacteriaceae.g__Flavobacterium"
Df Sum Sq Mean Sq F value Pr(>F)
Group 3 368.5 122.82 1944 8.66e-12 ***
Residuals 8 0.5 0.06
---
Signif. codes: 0 ‘***’ 0.001 ‘**’ 0.01 ‘*’ 0.05 ‘.’ 0.1 ‘ ’ 1
[1] "ANOVA for d__Bacteria.p__Bacteroidota.c__Bacteroidia.o__Bacteroidales.f__Paludibacteraceae.g__Paludibacter"
Df Sum Sq Mean Sq F value Pr(>F)
Group 3 491.9 163.96 1026 1.11e-10 ***
Residuals 8 1.3 0.16
---
Signif. codes: 0 ‘***’ 0.001 ‘**’ 0.01 ‘*’ 0.05 ‘.’ 0.1 ‘ ’ 1

## Sheet: family anova_results
Taxon	Df	Sum_Sq	Mean_Sq	F_value	Pr_F
d__Bacteria.p__Proteobacteria.c__Gammaproteobacteria.o__Burkholderiales.f__Comamonadaceae	3	956.351	318.784	2156.19	5.72615212311614e-12
d__Bacteria.p__Proteobacteria.c__Gammaproteobacteria.o__Burkholderiales.f__Comamonadaceae	8	1.18276	0.147846	NA	NA
d__Bacteria.p__Firmicutes.c__Clostridia.o__Clostridiales.f__Clostridiaceae	3	1353.99	451.33	875.065	2.09411234171552e-10
d__Bacteria.p__Firmicutes.c__Clostridia.o__Clostridiales.f__Clostridiaceae	8	4.12614	0.515768	NA	NA
d__Bacteria.p__Bacteroidota.c__Bacteroidia.o__Bacteroidales.f__Paludibacteraceae	3	388.481	129.494	1037.19	1.06325639090598e-10
d__Bacteria.p__Bacteroidota.c__Bacteroidia.o__Bacteroidales.f__Paludibacteraceae	8	0.998805	0.124851	NA	NA
d__Bacteria.p__Bacteroidota.c__Bacteroidia.o__Flavobacteriales.f__Flavobacteriaceae	3	244.161	81.3868	1910.96	9.2747785734455e-12
d__Bacteria.p__Bacteroidota.c__Bacteroidia.o__Flavobacteriales.f__Flavobacteriaceae	8	0.340716	0.0425895	NA	NA
d__Bacteria.p__Proteobacteria.c__Gammaproteobacteria.o__Burkholderiales.f__Oxalobacteraceae	3	90.9874	30.3291	1133.97	7.44866626030728e-11
d__Bacteria.p__Proteobacteria.c__Gammaproteobacteria.o__Burkholderiales.f__Oxalobacteraceae	8	0.213967	0.0267459	NA	NA
d__Bacteria.p__Proteobacteria.c__Gammaproteobacteria.o__Pseudomonadales.f__Pseudomonadaceae	3	42.4367	14.1456	446.997	3.03663368121879e-09
d__Bacteria.p__Proteobacteria.c__Gammaproteobacteria.o__Pseudomonadales.f__Pseudomonadaceae	8	0.253166	0.0316458	NA	NA
[1] "ANOVA for d__Bacteria.p__Proteobacteria.c__Gammaproteobacteria.o__Burkholderiales.f__Comamonadaceae"
Df Sum Sq Mean Sq F value Pr(>F)
Group 3 956.4 318.8 2156 5.73e-12 ***
Residuals 8 1.2 0.1
---
Signif. codes: 0 ‘***’ 0.001 ‘**’ 0.01 ‘*’ 0.05 ‘.’ 0.1 ‘ ’ 1
[1] "ANOVA for d__Bacteria.p__Firmicutes.c__Clostridia.o__Clostridiales.f__Clostridiaceae"
Df Sum Sq Mean Sq F value Pr(>F)
Group 3 1354.0 451.3 875.1 2.09e-10 ***
Residuals 8 4.1 0.5
---
Signif. codes: 0 ‘***’ 0.001 ‘**’ 0.01 ‘*’ 0.05 ‘.’ 0.1 ‘ ’ 1
[1] "ANOVA for d__Bacteria.p__Bacteroidota.c__Bacteroidia.o__Bacteroidales.f__Paludibacteraceae"
Df Sum Sq Mean Sq F value Pr(>F)
Group 3 388.5 129.49 1037 1.06e-10 ***
Residuals 8 1.0 0.12
---
Signif. codes: 0 ‘***’ 0.001 ‘**’ 0.01 ‘*’ 0.05 ‘.’ 0.1 ‘ ’ 1
[1] "ANOVA for d__Bacteria.p__Bacteroidota.c__Bacteroidia.o__Flavobacteriales.f__Flavobacteriaceae"
Df Sum Sq Mean Sq F value Pr(>F)
Group 3 244.16 81.39 1911 9.27e-12 ***
Residuals 8 0.34 0.04
---
Signif. codes: 0 ‘***’ 0.001 ‘**’ 0.01 ‘*’ 0.05 ‘.’ 0.1 ‘ ’ 1
[1] "ANOVA for d__Bacteria.p__Proteobacteria.c__Gammaproteobacteria.o__Burkholderiales.f__Oxalobacteraceae"
Df Sum Sq Mean Sq F value Pr(>F)
Group 3 90.99 30.329 1134 7.45e-11 ***
Residuals 8 0.21 0.027
---
Signif. codes: 0 ‘***’ 0.001 ‘**’ 0.01 ‘*’ 0.05 ‘.’ 0.1 ‘ ’ 1
[1] "ANOVA for d__Bacteria.p__Proteobacteria.c__Gammaproteobacteria.o__Pseudomonadales.f__Pseudomonadaceae"
Df Sum Sq Mean Sq F value Pr(>F)
Group 3 42.44 14.146 447 3.04e-09 ***
Residuals 8 0.25 0.032
---
Signif. codes: 0 ‘***’ 0.001 ‘**’ 0.01 ‘*’ 0.05 ‘.’ 0.1 ‘ ’ 1

## Sheet: Phylum anova_results
Taxon	Df	Sum_Sq	Mean_Sq	F_value	Pr_F
Proteobacteria	3	1098.39	366.131	2777.33	2.08E-12	***
Proteobacteria	8	1.05463	0.131828	NA
Bacteroidota	3	524.15	174.717	1504.22	2.41E-11	***
Bacteroidota	8	0.929212	0.116151	NA	NA
Firmicutes	3	1410.37	470.124	828.849	2.60E-10	***
Firmicutes	8	4.53761	0.567201	NA	NA
Actinobacteriota	3	11.0798	3.69327	2093.72	6.44E-12	***
Actinobacteriota	8	0.0141118	0.00176397	NA	NA
Acidobacteriota	3	0.35038	0.116793	118.653	5.69E-07	***
Acidobacteriota	8	0.00787464	0.00098433	NA	NA
Signif. codes: 0 ‘***’ 0.001 ‘**’ 0.01 ‘*’ 0.05 ‘.’ 0.1 ‘ ’ 1
